# Supplementary material for: Auditory Steady-State Response and Hearing Impairment in Survivors of Childhood Bacterial Meningitis in Luanda, Angola
Source: J Clin Med. 2023 Apr 13;12(8):2842. doi: 10.3390/jcm12082842 (PMC10143662; doi:10.3390/jcm12082842)
Supplement: Supplementary file 1 [file jcm-12-02842-s001.zip]

Archive with 1 entries (1 files):
- jcm-2276879-supplementary.pdf
